# Supplementary material for: Healthcare Service Utilisation Across Continuum of Care for Type 2 Diabetes Among Culturally and Linguistically Diverse Populations: A Systematic Review
Source: Int J Environ Res Public Health. 2025 Aug 15;22(8):1279. doi: 10.3390/ijerph22081279 (PMC12386074; doi:10.3390/ijerph22081279)
Supplement: Supplementary file 1 [file ijerph-22-01279-s001.zip]

Archive with 1 entries (1 files):
- ijerph-3746806-supplementary.pdf
